# Supplementary material for: Regulatory Coherence and Professional Competency Development in Nursing: A Scoping Review and Policy Analysis of the Mexican Health System in an International Context
Source: Healthcare (Basel). 2026 Jul 13;14(14):2091. doi: 10.3390/healthcare14142091 (PMC13412111; doi:10.3390/healthcare14142091)
Supplement: Supplementary file 1 [file healthcare-14-02091-s001.zip]

Archive with 1 entries (1 files):
- healthcare-4369268-TableS1.pdf
